# Supplementary material for: Clinical Performance of Bulk-Fill Versus Incremental Composite Restorations in Primary Teeth: A Systematic Review of In Vivo Evidence
Source: Dent J (Basel). 2025 Jul 15;13(7):320. doi: 10.3390/dj13070320 (PMC12294032; doi:10.3390/dj13070320)
Supplement: Supplementary file 1 [file dentistry-13-00320-s001.zip]

Archive with 2 entries (2 files):
- Supplementary_Search_Strategies.pdf
- Table_supl.pdf
